# Supplementary material for: Distinct Hormone Signalling-Modulation Activities Characterize Two Maize Endosperm-Specific Type-A Response Regulators
Source: Plants (Basel). 2022 Jul 30;11(15):1992. doi: 10.3390/plants11151992 (PMC9370639; doi:10.3390/plants11151992)
Supplement: Supplementary file 1 [file plants-11-01992-s001.zip]

Archive with 7 entries (7 files):
- Suppl Figure 1.pdf
- Suppl Figure 2.pdf
- Suppl Figure 3.pdf
- Suppl Figure 4.pdf
- Suppl Table 1.pdf
- Suppl Table 2.pdf
- Suppl Table 3.pdf
